# Supplementary material for: Low annual temperature likely prevents the Holarctic amphipod Gammarus lacustris from invading Lake Baikal
Source: Sci Rep. 2021 May 18;11:10532. doi: 10.1038/s41598-021-89581-x (PMC8131634; doi:10.1038/s41598-021-89581-x)
Supplement: Supplementary file 1 — Supplementary Information. [file 41598_2021_89581_MOESM1_ESM.xlsx]

## Sheet: Лист1
Parameter	Normality Test (Shapiro-Wilk)	Equal Variance Test (Brown-Forsythe)	DF	SS	MS	F	P
Glucose	Passed	Passed
Temperature			3	0.00105	0.000351	0.331	0.803
Species			2	0.0393	0.0196	18.527	<0,001
Temperature x Species			6	0.00248	0.000413	0.39	0.881
Glycogen	Passed	Passed
Temperature			3	45.432	15.144	16.129	<0,001
Species			2	563.892	281.946	300.296	<0,001
Temperature x Species			6	58.606	9.768	10.403	<0,001
ATP	Passed	Failed
Temperature			3	2.02	0.673	7.723	<0,001
Species			2	9.458	4.729	54.252	<0,001
Temperature x Species			6	2.126	0.354	4.064	0.003
Lactate	Passed	Passed
Temperature			3	0.586	0.195	32.46	<0,001
Species			2	1.282	0.641	106.469	<0,001
Temperature x Species			6	0.325	0.0542	9.01	<0,001
Citrate synthase	Passed	Passed
Temperature			3	0.191	0.0637	1.362	0.266
Species			2	1.964	0.982	20.998	<0,001
Temperature x Species			6	0.217	0.0362	0.774	0.594
Cytochrome c oxidase	Passed	Passed
Temperature			3	0.283	0.0945	2.773	0.055
Species			2	4.679	2.34	68.645	<0,001
Temperature x Species			6	1.137	0.189	5.559	<0,001
Lactate dehydrogenase	Passed	Failed
Temperature			3	708420	236140	7.591	<0,001
Species			2	1.40649e+06	703247	22.605	<0,001
Temperature x Species			6	2.62683e+06	437805	14.073	<0,001
Peroxidase	Failed	Passed
Temperature			3	0.000663	0.000221	4.378	0.008
Species			2	0.00262	0.00131	25.943	<0,001
Temperature x Species			6	0.00263	0.000438	8.68	<0,001
Catalase	Passed	Passed
Temperature			3	1.66854e+06	556181	8.113	<0,001
Species			2	656095	328048	4.785	0.012
Temperature x Species			6	2.57832e+06	429719	6.268	<0,001
Glutathione S-transferase	Passed	Passed
Temperature			3	8.175	2.725	4.763	0.005
Species			2	238.625	119.313	208.529	<0,001
Temperature x Species			6	14.006	2.334	4.08	0.002
Two Way ANOVA table for each investigation parameters and species. We use species vs temperature as factors. Test - Holm-Sidak
